# Supplementary material for: Agaro-Oligosaccharide Supplementation Alters the Gut Microbiota, Revealing Potential Agaro-Oligosaccharide-Utilizing Taxa in Healthy Japanese Adults
Source: Biomedicines. 2026 May 14;14(5):1112. doi: 10.3390/biomedicines14051112 (PMC13204991; doi:10.3390/biomedicines14051112)
Supplement: Supplementary file 1 [file biomedicines-14-01112-s001.zip]

Archive with 1 entries (1 files):
- Biomedicines-4233939_SupplementalData_260421.xlsx
