# Supplementary material for: Agaro-Oligosaccharide Supplementation Alters the Gut Microbiota, Revealing Potential Agaro-Oligosaccharide-Utilizing Taxa in Healthy Japanese Adults
Source: Biomedicines. 2026 May 14;14(5):1112. doi: 10.3390/biomedicines14051112 (PMC13204991; doi:10.3390/biomedicines14051112)
Supplement: Supplementary file 1 [file biomedicines-14-01112-s001.zip › Biomedicines-4233939_SupplementalData_260421.xlsx]

## Sheet: Supplementary Figure S1
	Supplemental Figure S1. Nucleotide sequence alignment of the ACI protein–encoding region from Bacteroides uniformis NBRC 113350 (GAA5538643.1, CDS Region in Nucleotide: BAABRW010000020.1 37271-38365 (+)) and its homologous genes. Sequences homologous to the ACI gene were aligned using Color Align Conservation (https://www.bioinformatics.org/sms2/color_align_cons.html). The nucleotide sequence in …

## Sheet: Supplementary Figure S2
Supplementary Figure S2. Fecal short-chain fatty acid (SCFA) concentrations before and after AOS intervention. The levels of acetate, propionate, and butyrate were quantified in fecal samples collected from 18 participants before and after 4 weeks of AOS intake. No significant differences were observed between the two time points. Data are presented as mean ± SEM. Statistical analysis was perform…

## Sheet: Supplementary Figure S3
Supplementary Figure S3. Relative abundance of Bifidobacteriaceae and Lactobacillaceae in fecal samples before and after AOS intervention. No significant difference was detected. Statistical analysis was performed using the Wilcoxon signed-rank test.

## Sheet: Supplementary Table S1
Supplementary Table S1. Genus-level nominal changes in gut microbiota composition following AOS intervention as assessed using the Wilcoxon signed-rank test.
Genus	W	P	log2 FC	Significance
Subdoligranulum	67	0.711997	0.416901	ns
Faecalibacterium	72	0.571289	0.086557	ns
Akkermansia	13	0.528612	0.107644	ns
Bacteroides	73	0.60125	-0.0343323	ns
Barnesiella	23	1	-0.141408	ns
Alistipes	84	0.965263	-0.10938	ns
Clostridia (UCG-014)	6	0.181449	-0.560284	ns
Ruminococcus	26	0.918813	-0.13286	ns
Anaerostipes	102	0.485924	0.208549	ns
Ruminococcus (gauvreauii group)	38	0.0755606	-0.929326	ns
Blautia	117	0.176996	-0.264536	ns
Ruminococcus (torques group)	79	0.58717	-0.191939	ns
Dorea	34	0.442046	0.14489	ns
Lachnoclostridium	63	0.338008	-0.399934	ns
Ruminococcus (gnavus group)	94	0.0100578	-1.12721	P < 0.05 *
Coprococcus	31	0.343253	-0.137454	ns
Collinsella	35	0.783652	0.174546	ns
Intestinibacter	6	0.0014723	1.87089	P < 0.005 ***
Sutterella	28	0.689084	0.0891747	ns
Parasutterella	61	0.47766	0.031091	ns
Streptococcus	68	0.459084	0.473507	ns
Monoglobus	62	0.776105	-0.102425	ns
Clostridium (innocuum group)	72	0.849817	1.12584	ns
Negativibacillus	31	0.556298	-0.0305751	ns
Veillonella	57	0.58717	1.23022	ns
Megasphaera	1	0.422678	0.880072	ns
Clostridium sensu stricto 1	60	0.698152	0.997861	ns
Coprobacillus	13	0.932647	1.87584	ns
Turicibacter	58	0.932107	1.66508	ns
Phascolarctobacterium	43	0.348688	-0.106036	ns
Eubacterium (ventriosum group)	35	0.893904	-0.114241	ns
Roseburia	82	0.222041	-0.155418	ns
Agathobacter	54	0.576104	-0.269384	ns
Fusobacterium	48	0.888841	-0.578253	ns
Paraprevotella	2	0.0934925	0.688684	ns
Methanobrevibacter	3	0.371093	-0.943991	ns
Helicobacter	1	1	NA	ns
Campylobacter	3	1	0.291426	ns
Lactobacillus	42	0.844519	1.99433	ns
Leuconostoc	1	1	3.16628	ns
Weissella	0	0.181449	NA	ns
Bacillus	33	1	-0.598956	ns
Abiotrophia	1	1	NA	ns
Granulicatella	16	0.799846	-0.279915	ns
Gemella	9	0.787406	0.451681	ns
Staphylococcus	1	1	NA	ns
Calditerricola	1	1	NA	ns
Enterococcus	9	0.446873	3.54968	ns
Lactococcus	9	0.201243	-2.86432	ns
Eisenbergiella	24	0.449804	1.76242	ns
Mogibacterium	1	1	NA	ns
Erysipelatoclostridium	80	0.827623	0.392122	ns
Holdemania	54	0.949944	-0.0291097	ns
Solobacterium	0	1	NA	ns
Izemoplasmatales	1	1	-3.50206	ns
Catenibacterium	0	1	3.60917	ns
Dielma	7	1	-0.111187	ns
Faecalitalea	4	0.0587074	1.43036	ns
Merdibacter	10	1	0.341436	ns
Holdemanella	0	1	0.18521	ns
Faecalicoccus	2	1	-1.49202	ns
Gastranaerophilales	2	1	-0.398286	ns
Victivallis	1	0.422678	0.253818	ns
Victivallis (vadinBE97)	6	0.181449	-0.771624	ns
Methanomassiliicoccus	1	1	-1.62366	ns
Clostridium (methylpentosum group)	9	0.446873	1.6258	ns
Terrisporobacter	27	1	1.19114	ns
Prevotella	34	0.964541	-0.366026	ns
Odoribacter	55	0.798273	-0.386326	ns
Parabacteroides	48	0.3133	0.29514	ns
Rikenella	2	1	-1.33539	ns
Coprobacter	25	0.812704	-0.116596	ns
Butyricimonas	30	0.838464	-0.100045	ns
Sanguibacteroides	3	0.371093	-0.0445128	ns
Muribaculaceae	0	1	0.320943	ns
Saccharimonadales	4	0.789268	-1.22841	ns
Candidatus Soleaferrea	29	0.755658	0.305437	ns
Fournierella	5	0.589639	2.12937	ns
Acetanaerobacterium	3	1	-0.131505	ns
Lachnospira	45	0.666137	-0.617598	ns
Eubacterium (eligens group)	21	0.271899	-1.23057	ns
Lachnospiraceae	0	1	NA	ns
Peptoniphilus	3	0.371093	NA	ns
Peptostreptococcus	1	1	NA	ns
Eubacterium (nodatum group)	3	1	-0.39282	ns
Tyzzerella	73	0.60125	0.174742	ns
Romboutsia	60	0.448804	0.0955422	ns
Paraclostridium	1	1	NA	ns
Eubacterium (coprostanoligenes group)	23	1	0.165902	ns
Clostridioides	1	1	NA	ns
Actinomyces	45	0.244648	0.912814	ns
Proteus	0	1	NA	ns
Raoultella	0	1	NA	ns
Hafnia-Obesumbacterium	0	0.181449	NA	ns
Citrobacter	2	0.17753	3.83323	ns
Escherichia-Shigella	50	0.589498	2.00279	ns
Enterobacter	9	0.833935	1.93953	ns
Klebsiella	4	0.0587074	6.79538	ns
Catenibacillus	11	0.672604	0.0739081	ns
Epulopiscium	0	1	NA	ns
Rothia	5	0.294507	0.866497	ns
Bifidobacterium	78	0.760479	0.191234	ns
Corynebacterium	12	0.280713	-1.48435	ns
Hoyosella	0	1	NA	ns
Tuzzerella	9	0.787406	5.02709	ns
Anaerostignum	3	0.583882	0.737143	ns
Eubacterium (hallii group)	67	0.979373	0.170336	ns
Paludicola	6	0.855132	-0.274679	ns
Finegoldia	12	0.280713	-2.17688	ns
Robinsoniella	0	1	NA	ns
Lactonifactor	3	0.075927	2.03017	ns
Sellimonas	58	0.401678	-0.756646	ns
Frisingicoccus	2	0.36131	0.531353	ns
Eubacterium (fissicatena group)	15	0.726286	0.177231	ns
Marvinbryantia	3	0.0243902	0.250292	P < 0.05 *
Shuttleworthia	21	0.271899	-0.735705	ns
Fusicatenibacter	98	0.127157	-0.30993	ns
Fenollaria	3	0.371093	NA	ns
Anaerofilum	1	1	0.688096	ns
Anaerosporobacter	0	1	NA	ns
Eubacterium (xylanophilum group)	3	1	0.542914	ns
Moryella	4	0.855132	0.470317	ns
Haemophilus	48	0.185016	1.65462	ns
Parvimonas	2	1	-4.42359	ns
Desulfovibrio	5	1	0.200166	ns
Mailhella	0	1	0.426424	ns
Bilophila	25	0.050058	0.503368	ns
Clostridium sensu stricto 13	0	1	NA	ns
Anaerofustis	6	0.204894	1.39042	ns
Butyricicoccus	55	0.191379	0.213922	ns
Eubacterium	23	1	-0.0346996	ns
Aggregatibacter	6	0.181449	NA	ns
Ruminiclostridium	0	1	NA	ns
Leptotrichia	0	0.371093	NA	ns
Pseudomonas	0	1	NA	ns
Hungatella	29	0.456126	2.04158	ns
Acinetobacter	1	1	NA	ns
Oscillospira	37	0.755658	-0.301708	ns
Fretibacterium	1	1	NA	ns
Intestinimonas	4	0.108319	2.278	ns
Colidextribacter	63	0.538294	0.596283	ns
Pseudoflavonifractor	3	1	-0.857183	ns
Flavonifractor	69	0.485924	0.448748	ns
Pyramidobacter	0	1	1.30114	ns
Catabacter	3	1	0.254348	ns
Christensenella	4	0.418492	0.750776	ns
Cloacibacillus	2	0.789268	1.25588	ns
Dialister	18	0.635586	0.153334	ns
Allisonella	3	1	0.0176347	ns
Acidaminococcus	10	0.589639	-1.04855	ns
Megamonas	11	0.418492	-0.299508	ns
Anaeroglobus	1	1	NA	ns
Peptococcus	0	1	0.438752	ns
Eubacterium (brachy group)	37	0.576104	0.124252	ns
Atopobium	2	1	-3.87338	ns
Libanicoccus	3	0.371093	-0.54577	ns
Chloroplast	0	1	NA	ns
Adlercreutzia	3	0.142213	0.954768	ns
Eggerthella	48	0.801732	0.213412	ns
Raoultibacter	1	1	NA	ns
Desulfitibacter	1	1	-1.65181	ns
Slackia	2	0.36131	0.822434	ns
Senegalimassilia	2	1	-0.177512	ns
Gordonibacter	3	0.583882	1.92862	ns
Oxalobacter	1	1	NA	ns
Caproiciproducens	1	1	-1.28791	ns
Anaerotruncus	27	0.208413	0.681749	ns
Phocea	5	0.589639	0.527984	ns
Varibaculum	1	1	NA	ns
Hydrogenoanaerobacterium	3	1	0.262679	ns
Harryflintia	0	0.371093	NA	ns
Eubacterium (siraeum group)	0	0.181449	2.72266	ns
Unclassified	6	0.107328	1.07598	ns
Unclassified (Bacteria)	53	0.289587	-1.41229	ns
Unclassified (Barnesiellaceae)	10	0.554113	0.16253	ns
Unclassified (Enterobacteriaceae)	15	0.119722	0.516587	ns
Unclassified (Oscillospiraceae)	53	0.453389	0.112198	ns
Unclassified (Ruminococcaceae)	71	0.542057	0.20563	ns
Unclassified (Ruminococcaceae)	30	0.406941	-0.462634	ns
Unclassified (Oscillospiraceae)	28	0.553617	-0.216136	ns
Unclassifed (Lachnospiraceae)	42	0.0611146	1.02377	ns
Unclassified (Anaerovoracaceae (Family XIII UCG-001))	22	1	-0.0234155	ns
Unclassified (Christensenellaceae (R-7 group))	38	0.308063	-0.908485	ns
Unclassified (Erysipelotrichaceae UCG-003)	18	0.554113	-0.958842	ns
Unclassiffied (Lachnospiraceae ND3007 group)	34	0.964541	0.352538	ns
Unclassified (Clostridia; vadinBB60 group)	6	0.181449	-2.40402	ns
Unclassified (Clostridia)	3	0.371093	-3.58986	ns
Unclassified (Clostridia)	13	0.932647	-0.108752	ns
Unclassified (Campulobacteraceae)	4	0.418492	0.283183	ns
Unclassified (Lactobacillales)	0	0.181449	NA	ns
Unclassified (Erysipelatoclostridiceae)	1	1	NA	ns
Unclassified (Erysipelotrichales)	1	1	-1.70808	ns
Unclassified (Erysipelotrichaceae)	6	0.787406	0.965159	ns
Unclassified (Butyricicoccaceae (UCG-009))	26	0.293622	-0.364487	ns
Unclassified (Oscillospirales (UCG-10))	6	0.855132	-0.676591	ns
Unclassified (Rikenellaceae (RC9 gut group))	0	1	1.43774	ns
Unclassified (Rhodospirillales)	10	0.589639	-0.18439	ns
Unclassified (Flavobacteriaceae)	3	0.371093	-0.653767	ns
Unclassified (Oscillibacter)	74	0.924572	0.162224	ns
Unclassified (Lachnospiraceae (UCG-004))	34	0.192518	-0.508141	ns
Unclassified (Lachnospiraceae (GCA-900066575))	14	0.624065	0.735424	ns
Unclassified (Tannerellaceae)	0	1	0.0471821	ns
Unclassified (Bacteroidales)	2	1	-1.14833	ns
Unclassified (Barnesiellaceae)	0	1	1.33004	ns
Unclassified (Lachnospiraceae (UC5-1-2E3))	0	0.181449	6.14386	ns
Unclassified (Saccharimonadaceae (TM7x))	7	0.529368	1.21333	ns
Unclassified (Ruminococcaceae)	79	0.924572	-0.0278908	ns
Unclassified (Peptococcaceae)	5	0.422678	-0.757435	ns
Unclassified (Firmicutes (DTU014))	3	0.371093	-0.793975	ns
Unclassified (Lachnospiraceae (UCG-010))	54	0.754753	0.0568246	ns
Unclassified (Anaerovoracaceae (Family XIII AD3011 group))	39	0.244294	0.289817	ns
Unclassified (Anaerovoracaceae)	1	1	-0.456212	ns
Unclassified (Peptostreptococcaceae)	0	1	NA	ns
Unclassified (Lachnospiraceae (GCA-900066755))	0	0.371093	1.07947	ns
Unclassified (Lachnospiraceae)	81	0.849817	-0.30485	ns
Unclassified (Lachnospiraceae (NK4A136 group))	38	0.127157	0.872293	ns
Unclassified (Lachnospiraceae (UCG-001))	3	1	0.755938	ns
Unclassified (Lachnospiraceae (GCA-900066575))	14	0.624065	0.735424	ns
Unclassified (Lachnospiraceae (CHKCI001))	3	1	-0.285435	ns
Unclassified (Lachnospiracea (CAG-56))	3	1	-0.33581	ns
Unclassified (Lachnospiraceae (FE2018 group))	1	1	1.9599	ns
Unclassified (Oscillospirales)	6	0.181449	NA	ns
Unclassified (Lachnospiraceae (FCS020 group))	17	0.944183	-0.0303669	ns
Unclassified (Lachnospiraceae (UCG-008))	2	0.36131	0.454443	ns
Unclassified (Ruminococcaceae (UBA1819))	28	0.234811	0.737998	ns
Unclassified (Defluviitaleaceae (UCG-011))	12	0.280713	-0.496915	ns
Unclassified (Lachnospiraceae (NC2004 group))	0	1	0.54781	ns
Unclassified (Oscillospiraceae (NK4A214 group))	16	0.294507	-0.717049	ns
Unclassified (Oscillospiraceae (UCG-002))	7	0.271899	0.373746	ns
Unclassified (Oscillospiraceae (UCG-003))	7	0.529368	0.295911	ns
Unclassified (Oscillospiraceae (UCG-005))	19	0.722283	0.0812479	ns
Unclassified (Oscillospiraceae (UCG-007))	4	0.855132	0.34868	ns
Unclassified (Oscillospiraceae (V9D2013 group))	1	1	-0.764609	ns
Unclassified (Firmicutes)	1	1	NA	ns
Unclassified (Coriobacteriales)	2	0.0934925	1.14042	ns
Unclassified (Eggerthellaceae)	0	1	0.305148	ns
Unclassified (Coriobacteriales)	0	0.371093	0.754942	ns
Unclassified (Actinomycetaceae (F0332))	0	1	NA	ns
Unclassified (Ruminococcaceae(CAG-352))	0	1	NA	ns
Unclassified (Ruminococcaceae (DTU089))	6	0.0184661	0.92756	P < 0.05 *
Unclassified (Clostridia)	0	1	1.39336	ns
Unclassified (Oscillospirales)	9	0.833935	3.67131	ns
Unclassified (Bacilli (RF39))	1	1	-0.758204	ns
Unclassified (Puniceicoccaceae)	1	1	-3.91111	ns
* Relative abundances before and after the intervention were compared using the Wilcoxon signed-rank test. log2 FC denotes the log2-transformed fold change; log2 FC values could not be calculated for taxa absent in one condition and were therefore reported as NA. Groups represent phylogenetic clusters defined by the reference database. Statistical significance was defined as P < 0.05 (*), P < 0.0…

## Sheet: Supplementary Table S2
Supplementary Table S2. Species-level nominal changes in gut microbiota composition following AOS intervention as assessed using the Wilcoxon signed-rank test.
Species	W	P	log2 FC	Significance
Subdoligranulum sp.	67	0.711997	0.425533	ns
Faecalibacterium sp.	72	0.571289	0.0931987	ns
Akkermansia sp.	0	1	0.624199	ns
Akkermansia muciniphila	12	0.799846	-0.0378551	ns
Bacteroides vulgatus	48	0.888841	-0.104744	ns
Bacteroides sp.	33	0.0417967	0.394136	P < 0.05 *
Bacteroides salyersiae	5	1	-0.626666	ns
Bacteroides ovatus	53	0.453389	0.240469	ns
Barnesiella sp.	18	0.554113	-0.42888	ns
Alistipes sp.	54	0.576104	-0.217479	ns
Ruminococcus sp.	11	0.672604	-0.221573	ns
Ruminococcus bicirculans	12	0.799846	-0.0210894	ns
Clostridium leptum	33	1	-0.556767	ns
Anaerostipes caccae	18	1	-0.351205	ns
Ruminococcus sp. (gauvreauii group)	20	0.0591721	-0.970335	ns
Blautia sp.	120	0.138683	-0.262525	ns
Ruminococcus lactaris	0	1	3.3386	ns
Dorea sp.	5	0.589639	0.271173	ns
Lachnoclostridium sp.	71	0.542057	-1.02038	ns
Ruminococcus sp. (gnavus group)	94	0.0100578	-1.12721	P < 0.05 *
Coprococcus sp.	19	0.446873	-0.12496	ns
Collinsella sp.	35	0.783652	0.167233	ns
Intestinibacter sp.	6	0.0014723	1.81194	P < 0.005 ***
Sutterella wadsworthensis	13	0.286321	0.287861	ns
Sutterella sp.	9	0.787406	-0.211168	ns
Parasutterella sp.	45	0.244648	0.25299	ns
Streptococcus sp.	69	0.485924	0.415067	ns
Monoglobus sp.	43	0.348688	0.178988	ns
Clostridium sp. (innocuum group)	56	0.552077	1.40824	ns
Negativibacillus sp.	2	1	-0.700309	ns
Veillonella ratti	1	0.422678	0.808424	ns
Megasphaera sp.	1	1	0.820786	ns
Clostridium sensu stricto 1 sp.	0	0.371093	NA	ns
Coprobacillus sp.	0	1	NA	ns
Turicibacter sp.	58	0.932107	1.66508	ns
Phascolarctobacterium faecium	24	0.25534	0.0445714	ns
Eubacterium sp. (ventriosum group)	22	0.624065	-0.299842	ns
Roseburia intestinalis	28	0.553617	-0.176894	ns
Agathobacter sp.	38	0.968712	-0.0593882	ns
Fusobacterium varium	2	1	-0.723505	ns
Paraprevotella xylaniphila	2	0.36131	0.881525	ns
Methanobrevibacter sp.	3	0.371093	-0.943991	ns
Blautia sp.	0	1	NA	ns
Eubacterium sp. (ventriosum group)	3	1	0.569585	ns
Helicobacter bilis	1	1	NA	ns
Campylobacter concisus	1	1	1.2093	ns
Lactobacillus brevis	0	1	NA	ns
Lactobacillus sp.	20	0.352542	-2.11458	ns
Lactobacillus gasseri	1	0.105645	6.41818	ns
Lactobacillus delbrueckii	12	0.833935	-1.51773	ns
Leuconostoc sp.	1	1	2.94727	ns
Leuconostoc gelidum	0	1	NA	ns
Weissella sp.	0	0.181449	NA	ns
Lactobacillus fermentum	0	1	NA	ns
Bacillus sp.	33	1	-0.598956	ns
Abiotrophia sp.	1	1	NA	ns
Granulicatella sp.	16	0.799846	-0.279915	ns
Gemella sp.	5	1	0.907369	ns
Gemella sp.	1	1	NA	ns
Staphylococcus sp.	1	1	NA	ns
Calditerricola sp.	1	1	NA	ns
Enterococcus sp.	9	0.446873	3.54968	ns
Lactococcus lactis	9	0.201243	-2.86432	ns
Streptococcus mutans	1	1	0.188165	ns
Dorea longicatena	0	1	NA	ns
Eisenbergiella sp.	16	0.477197	2.03094	ns
Streptococcus salivarius	0	0.181449	3.09795	ns
Subdoligranulum sp.	6	0.181449	NA	ns
Streptococcus anginosus	2	1	-0.515169	ns
Streptococcus constellatus	1	1	NA	ns
Mogibacterium sp.	1	1	NA	ns
Clostridiales bacterium	0	1	NA	ns
Massiliomicrobiota timonensis	37	0.906329	0.661708	ns
Erysipelatoclostridium sp.	15	0.406941	0.668676	ns
Holdemania sp.	28	1	0.101635	ns
Solobacterium sp.	0	1	NA	ns
Holdemania massiliensis	10	0.589639	-0.138452	ns
Izemoplasmatales sp.	1	1	-3.50206	ns
Erysipelatoclostridium ramosum	49	0.833935	0.125884	ns
Erysipelatoclostridium sp.	0	1	NA	ns
Catenibacterium sp.	0	1	3.60917	ns
Coprobacillus cateniformis	13	0.932647	1.85766	ns
Dielma fastidiosa	6	0.855132	-0.63188	ns
Erysipelatoclostridium sp.	0	1	NA	ns
Erysipelatoclostridium sp.	0	0.371093	5.74679	ns
Clostridium spiroforme	54	0.25534	-0.177851	ns
Dielma sp.	0	1	NA	ns
Absiella dolichum	0	0.371093	NA	ns
Merdibacter sp.	1	1	-0.0979486	ns
Merdibacter sp.	10	1	0.379814	ns
Holdemanella sp.	0	1	0.224213	ns
Clostridiales bacterium	6	0.787406	0.965159	ns
Absiella argi	0	1	NA	ns
Faecalitalea sp.	1	1	NA	ns
Clostridium sp. (innocuum group)	2	1	-0.127116	ns
Faecalicoccus pleomorphus	2	1	-1.49202	ns
Holdemanella sp.	0	1	0.169099	ns
Faecalitalea sp.	2	0.17753	1.23832	ns
Acinetobacter sp.	2	1	-0.398286	ns
Victivallis vadensis	0	1	1.23275	ns
Victivallales bacterium	3	1	-0.0290154	ns
Methanomassiliicoccus sp.	1	1	-1.62366	ns
Clostridium sp. (methylpentosum group)	1	1	NA	ns
Azospirillum sp.	1	1	NA	ns
Bacteroides plebeius	11	1	0.104868	ns
Oscillibacter sp.	1	1	NA	ns
Terrisporobacter sp.	3	1	0.149362	ns
Paraprevotella clara	0	1	0.295067	ns
Bacteroides massiliensis	7	0.583882	-0.190762	ns
Bacteroides stercoris	25	0.50488	0.352962	ns
Bacteroides sp.	3	0.371093	-1.07833	ns
Bacteroides uniformis	33	0.0417967	0.498288	P < 0.05 *
Bacteroides eggerthii	1	1	-0.565994	ns
Bacteroides clarus	2	0.17753	0.483907	ns
Bacteroides intestinalis	0	0.371093	1.22314	ns
Bacteroides cellulosilyticus	11	0.418492	-0.919951	ns
Bacteroides faecis	0	0.100348	0.466455	ns
Prevotella sp.	1	1	0.228396	ns
Prevotella sp.	3	1	-0.157138	ns
Prevotella disiens	2	1	-0.138976	ns
Odoribacter splanchnicus	52	0.670129	0.0673519	ns
Odoribacter sp.	6	0.181449	-2.58319	ns
Prevotella bivia	1	1	NA	ns
Prevotella nigrescens	1	1	NA	ns
Alistipes shahii	23	0.528612	-0.159821	ns
Alistipes onderdonkii	39	0.674987	-0.0724564	ns
Bacteroides sp.	12	0.799846	-0.325198	ns
Alistipes obesi	28	0.553617	-0.567394	ns
Alistipes finegoldii	27	1	0.903603	ns
Alistipes indistinctus	7	0.271899	-0.106965	ns
Alistipes sp.	39	0.624835	-0.424627	ns
Alistipes sp.	1	1	NA	ns
Alistipes sp.	0	1	NA	ns
Bacteroides caccae	46	0.266402	-0.400403	ns
Bacteroides thetaiotaomicron	74	0.443231	-0.19533	ns
Odoribacter sp.	0	0.371093	1.31407	ns
Bacteroides finegoldii	3	1	0.403444	ns
Parabacteroides merdae	27	1	0.715122	ns
Parabacteroides johnsonii	1	0.201243	0.467493	ns
Parabacteroides sp.	36	0.824098	-0.209052	ns
Parabacteroides distasonis	54	0.754753	0.132592	ns
Parabacteroides sp.	0	1	0.284007	ns
Rikenella sp.	2	1	-1.33539	ns
Coprobacter sp.	3	1	0.175381	ns
Paraprevotella sp.	0	0.371093	0.38319	ns
Bacteroides kribbi	2	1	-0.604151	ns
Bacteroides sp.	0	1	NA	ns
Bacteroides coprocola	3	1	-0.0449965	ns
Prevotella copri	1	1	-1.41777	ns
Prevotella timonensis	2	1	-0.495093	ns
Parabacteroides gordonii	0	1	1.06014	ns
Parabacteroides sp.	0	1	0.377516	ns
Parabacteroides goldsteinii	3	0.583882	0.332211	ns
Monocercomonoides sp.	1	1	0.518766	ns
Butyricimonas sp.	25	0.812704	-0.189601	ns
Butyricimonas sp.	21	0.905695	-0.0539405	ns
Butyricimonas sp.	15	0.932647	-0.546149	ns
Butyricimonas virosa	2	0.789268	0.225119	ns
Sanguibacteroides sp.	0	1	0.54345	ns
Bacteroides dorei	106	0.38375	-0.652928	ns
Bacteroides fragilis	71	0.0806128	-1.09937	ns
Prevotella corporis	9	0.201243	-3.11894	ns
Bacteroides nordii	3	0.371093	-0.588987	ns
Coprobacter sp.	4	0.789268	-0.417738	ns
Sanguibacteroides justesenii	3	0.371093	-0.151682	ns
Alistipes inops	6	0.787406	0.418732	ns
Paraprevotella sp.	0	1	0.261318	ns
Prevotella oralis	0	1	NA	ns
Coprobacter secundus	6	0.787406	-0.284387	ns
Odoribacter laneus	3	0.371093	-2.70914	ns
Barnesiella viscericola	0	1	0.617999	ns
Barnesiella sp.	0	0.371093	1.10259	ns
Barnesiella sp.	0	1	0.990805	ns
Saccharimonadales sp.	4	0.789268	-1.22841	ns
Clostridium sp.	0	1	2.25689	ns
Blautia sp.	18	0.142213	-1.70419	ns
Dorea sp.	27	0.366986	0.125752	ns
Fournierella sp.	5	0.589639	1.66815	ns
Acetanaerobacterium sp.	3	1	-0.131505	ns
Lachnospira sp.	45	0.666137	-0.617644	ns
Eubacterium sp. (eligens group)	21	0.271899	-1.23057	ns
Lachnospira sp.	1	1	-0.609252	ns
Peptoniphilus sp.	1	1	NA	ns
Peptostreptococcus sp.	1	1	NA	ns
Eubacterium sp. (nodatum group)	1	1	-1.26823	ns
Anaerotignum lactatifermentans	25	0.812704	-0.501895	ns
Romboutsia sp.	60	0.448804	0.0955422	ns
Paraclostridium sp.	1	1	NA	ns
Intestinibacter sp.	0	1	NA	ns
Intestinibacter bartlettii	0	1	NA	ns
Terrisporobacter sp.	20	0.812704	1.23227	ns
Sutterella stercoricanis	0	1	NA	ns
Eubacterium sp. (coprostanoligenes group)	1	1	-1.92221	ns
Eubacterium sp. (nodatum group)	0	0.371093	1.07245	ns
Lachnoclostridium sp.	4	0.208413	0.492007	ns
Clostridioides sp.	1	1	NA	ns
Dorea formicigenerans	23	0.398305	0.197846	ns
Eubacterium rectale	3	0.371093	-0.757957	ns
Actinomyces sp.	3	0.583882	0.874758	ns
Schaalia odontolytica	21	0.169811	0.937731	ns
Lachnoclostridium sp.	36	0.529368	0.341103	ns
Clostridium aldenense	16	0.0775562	1.37973	ns
Clostridium asparagiforme	11	0.362727	0.918284	ns
Eubacterium sp. (coprostanoligenes group)	25	0.362727	-0.18974	ns
Eubacterium sulci	1	1	NA	ns
Proteus sp.	0	1	NA	ns
Raoultella sp.	0	1	NA	ns
Hafnia-Obesumbacterium sp.	0	0.181449	NA	ns
Hafnia paralvei	0	0.371093	NA	ns
Citrobacter sp.	2	0.17753	3.83323	ns
Escherichia-Shigella sp.	50	0.589498	1.9833	ns
Escherichia albertii	0	1	NA	ns
Enterobacter sp.	9	0.833935	1.93953	ns
Klebsiella sp.	4	0.0587074	6.79538	ns
Catenibacillus scindens	12	0.799846	-0.0731854	ns
Epulopiscium sp.	0	1	NA	ns
Actinomyces graevenitzii	2	0.789268	0.912399	ns
Actinomyces sp.	1	1	NA	ns
Rothia mucilaginosa	1	1	0.324896	ns
Rothia sp.	3	1	-0.137058	ns
Rothia dentocariosa	0	0.181449	NA	ns
Bifidobacterium breve	14	0.624065	1.39201	ns
Bifidobacterium longum	70	0.776388	0.0206172	ns
Bifidobacterium bifidum	11	1	-0.599288	ns
Bifidobacterium sp.	93	0.760479	-0.0361692	ns
Bifidobacterium dentium	0	0.181449	3.31209	ns
Bifidobacterium animalis	0	0.371093	NA	ns
Corynebacterium durum	7	0.583882	-1.59691	ns
Hoyosella sp.	0	1	NA	ns
Corynebacterium argentoratense	1	1	-1.42045	ns
Tuzzerella sp.	9	0.787406	5.02709	ns
Anaerostignum sp.	3	0.583882	0.737143	ns
Tyzzerella sp.	19	0.944183	0.0741809	ns
Eubacterium sp. (coprostanoligenes group)	0	0.371093	0.579398	ns
Eubacterium sp. (coprostanoligenes group)	1	1	NA	ns
Eubacterium sp. (hallii group)	52	1	0.169518	ns
Eubacterium sp. (hallii group)	3	1	0.224626	ns
Clostridium sensu stricto 1 sp.	60	0.698152	0.491943	ns
Clostridium tertium	0	1	NA	ns
Clostridium perfringens	1	0.422678	7.45146	ns
Clostridium butyricum	0	0.181449	NA	ns
Clostridium sensu stricto 1 sp.	1	1	0.0177015	ns
Clostridium paraputrificum	0	0.371093	NA	ns
Paludicola sp.	3	0.371093	-2.06277	ns
Paludicola sp.	1	1	NA	ns
Ruminococcaceae bacterium	0	1	NA	ns
Paludicola sp.	1	1	NA	ns
Finegoldia magna	12	0.280713	-2.17688	ns
Subdoligranulum sp.	8	0.36131	-1.61184	ns
Ruminococcus sp. (gauvreauii group)	3	1	1.50001	ns
Blautia sp.	0	0.371093	1.45915	ns
Blautia hydrogenotrophica	3	0.583882	0.916133	ns
Blautia sp.	7	0.0755606	0.748377	ns
Coprococcus sp.	0	1	NA	ns
Campylobacter sp.	1	1	NA	ns
Subdoligranulum sp.	1	1	NA	ns
Eubacterium sp. (ventriosum group)	8	1	-0.217502	ns
Lachnoclostridium sp.	1	1	NA	ns
Robinsoniella peoriensis	0	1	NA	ns
Lactonifactor sp.	3	0.075927	2.03017	ns
Sellimonas sp.	62	0.0775562	-1.17623	ns
Sellimonas sp.	4	0.418492	1.56785	ns
Catenibacillus sp.	0	1	NA	ns
Frisingicoccus sp.	1	1	0.215919	ns
Lachnoclostridium phocaeense	13	0.932647	0.556791	ns
Faecalicatena fissicatena	0	1	NA	ns
Eubacterium sp. (fissicatena group)	16	0.833635	0.0167262	ns
Eubacterium sp.	7	0.529368	1.96838	ns
Clostridium scindens	19	0.414823	0.0973516	ns
Frisingicoccus sp.	0	0.371093	2.95767	ns
Cuneatibacter caecimuris	0	1	NA	ns
Ruminococcus sp. (torques group)	54	0.576104	-0.259332	ns
Roseburia sp.	7	0.583882	-0.808123	ns
Ruminococcus torques	61	0.0916805	-0.495372	ns
Ruminococcus sp.	15	0.401678	-0.379601	ns
Ruminococcus sp. (torques group)	7	0.529368	2.15747	ns
Coprococcus comes	7	0.529368	0.252938	ns
Tyzzerella sp.	20	0.475533	0.471534	ns
Marvinbryantia sp.	4	0.418492	0.219711	ns
Marvinbryantia sp.	3	0.0423153	0.275149	P < 0.05 *
Shuttleworthia sp.	21	0.271899	-0.735705	ns
Roseburia sp.	63	0.530158	-0.11424	ns
Roseburia hominis	11	1	-0.18009	ns
Fusicatenibacter sp.	7	1	-0.494062	ns
Fusicatenibacter sp.	102	0.0832302	-0.300438	ns
Fenollaria sp.	3	0.371093	NA	ns
Eubacterium ramulus	37	0.0972011	-1.0451	ns
Mordavella sp.	8	0.36131	-0.75858	ns
Clostridium glycyrrhizinilyticum	19	0.446873	-0.183937	ns
Anaerofilum sp.	1	1	0.688096	ns
Ruminococcus sp.	5	0.150786	2.36223	ns
Anaerostipes sp.	91	0.507501	0.153054	ns
Anaerostipes sp.	1	1	NA	ns
Caecibacterium sporoformans	0	1	NA	ns
Anaerostipes butyraticus	1	1	5.73797	ns
Eisenbergiella sp.	3	1	0.0182403	ns
Marvinbryantia sp.	1	1	0.0377835	ns
Roseburia sp.	11	0.672604	0.358289	ns
Eubacterium sp. (xylanophilum group)	3	1	0.542914	ns
Coprococcus sp.	3	0.371093	-0.473642	ns
Moryella sp.	4	0.855132	0.470317	ns
Fournierella sp.	0	1	NA	ns
Faecalibacterium sp.	2	1	-0.135775	ns
Odoribacter sp.	1	1	NA	ns
Paludicola sp.	1	1	-1.45621	ns
Ruminococcus flavefaciens	1	1	NA	ns
Ruminococcus callidus	3	0.583882	0.432721	ns
Haemophilus sputorum	3	1	-1.06139	ns
Parvimonas sp.	2	1	-4.42359	ns
Ruminococcaceae bacterium	14	0.624065	0.416413	ns
Ruminococcus champanellensis	1	1	-0.729567	ns
Desulfovibrio piger	0	1	0.358251	ns
Desulfovibrio sp.	0	1	0.426424	ns
Bilophila sp.	13	0.932647	0.109138	ns
Bilophila sp.	11	0.0559297	0.73046	ns
Desulfovibrio sp.	2	1	-0.0617628	ns
Desulfovibrio fairfieldensis	1	1	-1.42969	ns
Clostridium sensu stricto 13 sp.	0	1	NA	ns
Anaerofustis stercorihominis	0	0.371093	NA	ns
Butyricicoccus sp.	76	0.695093	0.0793447	ns
Butyricicoccus sp.	1	0.201243	0.503791	ns
Butyricicoccus sp.	5	0.589639	-0.255786	ns
Monoglobus sp.	7	1	-0.688675	ns
Monoglobus sp.	1	1	-0.548597	ns
Anaerofustis sp.	6	0.787406	0.292653	ns
Butyricicoccus pullicaecorum	0	0.371093	2.00975	ns
Monoglobus sp.	9	0.201243	-3.03949	ns
Eubacterium sp.	23	1	-0.0346996	ns
Haemophilus sp.	10	0.293622	1.54945	ns
Haemophilus pittmaniae	3	0.583882	0.881606	ns
Haemophilus parainfluenzae	53	0.276252	1.82382	ns
Aggregatibacter sp.	6	0.181449	NA	ns
Ruminiclostridium sp.	0	1	NA	ns
Fusobacterium sp.	0	0.371093	2.34709	ns
Fusobacterium ulcerans	11	1	-1.138	ns
Fusobacterium mortiferum	3	1	-0.499202	ns
Fusobacterium necrophorum	1	1	NA	ns
Leptotrichia sp.	0	0.371093	NA	ns
Pseudomonas sp.	0	1	NA	ns
Hungatella sp.	29	0.456126	2.04158	ns
Acinetobacter baumannii	1	1	NA	ns
Oscillibacter sp.	3	1	-0.47485	ns
Oscillibacter sp.	58	0.623261	0.306253	ns
Oscillospira sp.	1	1	-1.34107	ns
Oscillibacter sp.	37	0.755658	-0.233663	ns
Oscillospira sp.	28	0.689084	0.0437147	ns
Fretibacterium sp.	1	1	NA	ns
Intestinimonas butyriciproducens	1	0.422678	2.61569	ns
Colidextribacter sp.	67	0.670077	0.867135	ns
Pseudoflavonifractor sp.	3	1	-0.857183	ns
Intestinimonas sp.	0	1	0.128551	ns
Flavonifractor sp.	6	0.058024	1.6924	ns
Colidextribacter sp.	1	1	NA	ns
Intestinimonas timonensis	0	1	NA	ns
Intestinimonas sp.	1	0.422678	1.79889	ns
Intestinimonas sp.	3	1	0.302462	ns
Colidextribacter sp.	3	1	0.0233911	ns
Colidextribacter massiliensis	3	1	0.290249	ns
Clostridium sp.	5	0.0144833	0.720591	P < 0.05 *
Flavonifractor plautii	1	1	NA	ns
Colidextribacter sp.	1	1	-0.828992	ns
Oscillibacter sp.	6	0.181449	-1.5827	ns
Flavonifractor sp.	65	0.602562	0.383069	ns
Colidextribacter sp.	0	1	0.0717704	ns
Pyramidobacter piscolens	0	1	1.30114	ns
Catabacter hongkongensis	3	1	0.254348	ns
Christensenella minuta	3	0.583882	0.622078	ns
Christensenella massiliensis	0	1	NA	ns
Cloacibacillus evryensis	2	0.789268	1.52774	ns
Cloacibacillus sp.	1	1	-0.58208	ns
Dialister sp.	1	1	NA	ns
Allisonella sp.	3	1	0.0176347	ns
Megasphaera sp.	0	1	1.00649	ns
Megasphaera elsdenii	0	1	0.880305	ns
Acidaminococcus sp.	1	1	-3.96854	ns
Dialister sp.	1	0.201243	0.131622	ns
Megasphaera hexanoica	0	1	0.679502	ns
Phascolarctobacterium sp.	6	0.855132	-0.476125	ns
Acidaminococcus sp.	5	1	0.0742038	ns
Veillonella parvula	1	1	-3.17241	ns
Veillonella sp.	47	0.75361	2.66548	ns
Veillonella atypica	5	1	-0.180144	ns
Megamonas sp.	7	0.583882	-0.372088	ns
Megamonas sp.	0	1	0.970113	ns
Megamonas funiformis	0	1	0.254481	ns
Megamonas sp.	6	0.855132	-0.307094	ns
Phascolarctobacterium sp.	4	0.789268	-0.700243	ns
Anaeroglobus geminatus	1	1	NA	ns
Dialister invisus	11	1	0.124137	ns
Dialister sp.	0	1	NA	ns
Dialister succinatiphilus	0	1	0.350073	ns
Peptococcus sp.	0	1	0.438752	ns
Eubacterium sp. (brachy group)	37	0.576104	0.124252	ns
Lancefieldella rimae	1	1	NA	ns
Atopobium sp.	0	1	NA	ns
Peptoniphilus urinimassiliensis	1	1	NA	ns
Collinsella sp.	0	1	NA	ns
Libanicoccus sp.	3	0.371093	-0.54577	ns
Ruminococcus sp.	1	1	NA	ns
Faecalibacterium sp.	1	1	NA	ns
Costaria costata	0	1	NA	ns
Adlercreutzia sp.	0	1	0.845264	ns
Eggerthella sp.	53	1	0.145258	ns
Raoultibacter sp.	1	1	NA	ns
Desulfitibacter sp.	1	1	-1.65181	ns
Slackia piriformis	0	1	0.0253195	ns
Senegalimassilia sp.	2	1	-0.177512	ns
Eggerthella sp.	0	1	NA	ns
Slackia isoflavoniconvertens	1	0.201243	1.12343	ns
Slackia equolifaciens	1	1	NA	ns
Gordonibacter sp.	0	1	NA	ns
Gordonibacter urolithinfaciens	0	1	NA	ns
Adlercreutzia equolifaciens	3	0.280713	0.971415	ns
Gordonibacter pamelaeae	1	1	1.31841	ns
Burkholderiales bacterium	1	1	-1.01316	ns
Sutterella sp.	0	1	0.181794	ns
Sutterella sp.	1	1	0.488311	ns
Oxalobacter formigenes	1	1	NA	ns
Sutterella sp.	0	0.181449	1.06118	ns
Parasutterella secunda	0	1	1.1393	ns
Caproiciproducens sp.	1	1	-1.28791	ns
Anaerotruncus sp.	4	0.855132	0.916692	ns
Negativibacillus sp.	1	0.422678	1.12898	ns
Phocea sp.	0	1	NA	ns
Phocea sp.	4	0.855132	0.371936	ns
Anaerotruncus sp.	1	1	NA	ns
Parasutterella excrementihominis	0	1	NA	ns
Sellimonas intestinalis	0	1	NA	ns
Anaerotruncus colihominis	22	0.195539	0.692147	ns
Tissierella sp.	1	1	NA	ns
Eubacterium sp. (coprostanoligenes group)	1	0.201243	1.22875	ns
Negativibacillus sp.	25	0.812704	0.0605967	ns
Harryflintia sp.	0	1	NA	ns
Harryflintia sp.	0	1	NA	ns
Ruminococcus sp.	0	1	NA	ns
Ruminococcus sp.	6	0.181449	-0.608799	ns
Eubacterium sp. (siraeum group)	0	1	2.30774	ns
Eubacterium siraeum	2	0.789268	2.80428	ns
Unclassified	6	0.107328	1.07598	ns
Unclassified (Bacteria)	53	0.289587	-1.41229	ns
Unclassified (Barnesiellaceae)	1	0.422678	0.779742	ns
Unclassified (Enterobacteriaceae)	15	0.119722	0.516587	ns
Unclassified (Oscillospiraceae)	0	1	0.0482048	ns
Unclassified (Ruminococcaceae)	40	0.268067	0.738955	ns
Unclassified (Ruminococcaceae)	30	0.406941	-0.462634	ns
Unclassified (Clostridia UCG-014)	1	1	NA	ns
Unclassified (Oscillospiraceae)	28	0.553617	-0.216136	ns
Unclassified (Lachnospiraceae)	42	0.0611146	1.02377	ns
Unclassified (Anaerovoracaceae Family XIII UCG-001)	22	1	-0.0234155	ns
Unclassified (Christensenellaceae R-7)	15	0.0590582	-1.03052	ns
Unclassified (Erysipelotrichaceae UCG-003)	18	0.554113	-0.958842	ns
Unclassified (Lachnospiraceae ND3007)	45	0.306556	-0.611409	ns
Unclassified (Clostridia vadinBB60)	1	1	NA	ns
Unclassified (Clostridia vadinBB60)	3	0.371093	-3.17836	ns
Unclassified (Clostridia)	3	0.371093	-3.58986	ns
Unclassified (Desulfovibrionaceae)	1	1	-0.764609	ns
Unclassified (Clostridia vadinBB60)	2	1	-0.39141	ns
Unclassified (Clostridia vadinBB60)	6	0.181449	-0.982887	ns
Unclassified (Christensenellaceae R-7)	3	0.371093	-0.887325	ns
Unclassified (Christensenellaceae)	6	0.787406	-0.0213986	ns
Unclassified (Lactobacillales)	0	0.181449	NA	ns
Unclassified (Erysipelatoclostridiaceae)	1	1	NA	ns
Unclassified (Erysipelotrichales)	1	1	-1.70808	ns
Unclassified (Victivalles vadinBE97)	6	0.181449	-0.771624	ns
Unclassified (Clostridia UCG-014)	6	0.181449	-1.88929	ns
Unclassified (Clostridia UCG-014)	0	1	0.854654	ns
Unclassified (Clostridia UCG-014)	0	1	NA	ns
Unclassified (Clostridia UCG-014)	1	1	-1.24937	ns
Unclassified (Butyricicoccaceae UCG-009)	1	0.422678	0.679456	ns
Unclassified (Oscillospirales UCG-010)	1	1	NA	ns
Unclassified (Rikenellaceae R-9)	0	1	1.43774	ns
Unclassified (Rhodospirillales)	3	1	0.502749	ns
Unclassified (Flavobacteriaceae)	3	0.371093	-0.653767	ns
Unclassified (Rhodospirillales)	1	1	-0.808796	ns
Unclassified (Lachnospiraceae UCG-004)	1	0.105645	1.21562	ns
Unclassified (Tannerellaceae)	0	1	0.0471821	ns
Unclassified (Bacteroidales)	2	1	-1.14833	ns
Unclassified (Barnesiellaceae)	0	1	1.33004	ns
Unclassified (Barnesiellaceae)	8	1	-0.15246	ns
Unclassified (Muribaculaceae)	1	1	-0.106637	ns
Unclassified (Prevotellaceae)	9	0.201243	-3.11894	ns
Unclassified (Bacteroidaceae)	3	0.371093	-0.588987	ns
Unclassified (Barnesiellaceae)	4	0.789268	-0.417738	ns
Unclassified (Muribaculaceae)	0	1	0.546446	ns
Unclassified (Lachnospiraceae UC5-1-2E3)	1	1	#NAME?	ns
Unclassified (Saccharimonadaceae TM7x)	7	0.529368	1.21333	ns
Unclassified (Ruminococcaceae)	2	0.17753	1.4708	ns
Unclassified (Ruminococcaceae)	20	0.352542	-0.604652	ns
Unclassified (Ruminococcaceae)	22	0.624065	-0.279975	ns
Unclassified (Ruminococcaceae)	6	0.855132	-0.273836	ns
Unclassified (Ruminococcaceae)	83	0.930591	0.0162679	ns
Unclassified (Oscillospirales UCG-010)	4	0.789268	-0.467021	ns
Unclassified (Ruminococcaceae)	4	0.789268	-1.21018	ns
Unclassified (Peptococcaceae)	5	0.422678	-1.31955	ns
Unclassified (Firmicutes DTU014)	3	0.371093	-0.793975	ns
Unclassified (Lachnospiraceae UCG-010)	0	0.371093	2.04768	ns
Unclassified (Christensenellaceae R-7)	4	0.789268	-0.344386	ns
Unclassified (Ruminococcaceae)	20	0.833635	0.236551	ns
Unclassified (Lachnospiraceae ND3007)	0	1	NA	ns
Unclassified (Lachnospiraceae)	0	1	NA	ns
Unclassified (Anaerovoracaceae Family XIII AD3011)	15	0.726286	-0.0655433	ns
Unclassified (Anaerovoracaceae)	1	1	-0.456212	ns
Unclassified (Anaerovoracaceae Family XIII AD3011)	2	1	-0.843661	ns
Unclassified (Anaerovoracaceae Family XIII AD3011)	3	1	-0.122412	ns
Unclassified (Anaerovoracaceae Family XIII AD3011)	11	0.0309841	0.523371	P < 0.05 *
Unclassified (Peptostreptococcaceae)	0	1	NA	ns
Unclassified (Ruminococcaceae)	4	0.789268	-1.37851	ns
Unclassified (Lachnospiraceae UCG-010)	47	0.944285	0.00943509	ns
Unclassified (Anaerovoracaceae Family XIII AD3011)	1	1	0.598199	ns
Unclassified (Lachnospiraceae UCG-010)	5	1	-0.00803649	ns
Unclassified (Lachnospiraceae GCA-900066755)	0	0.371093	1.07947	ns
Unclassified (Lachnospiraceae)	71	0.550935	-0.439567	ns
Unclassified (Lachnospiraceae)	49	0.833935	0.033628	ns
Unclassified (Butyricicoccaceae UCG-009)	9	0.201243	-2.91	ns
Unclassified (Lachnospiraceae)	1	1	NA	ns
Unclassified (Lachnospiraceae NK4A136)	28	0.073602	1.00245	ns
Unclassified (Lachnospiraceae UCG-001)	3	1	0.755938	ns
Unclassified (Lachnospiraceae)	2	1	-0.0541896	ns
Unclassified (Lachnospiraceae)	6	0.855132	0.0753776	ns
Unclassified (Butyricicoccaceae UCG-009)	9	0.787406	-0.186498	ns
Unclassified (Lachnospiraceae GCA-900066575)	1	1	1.24755	ns
Unclassified (Lachnospiraceae GCA-900066575)	9	0.201243	-1.30243	ns
Unclassified (Lachnospiraceae GCA-900066575)	9	0.833935	1.16835	ns
Unclassified (Lachnospiraceae)	6	0.204894	0.402803	ns
Unclassified (Lachnospiraceae CHKCI001)	3	1	-0.285435	ns
Unclassified (Lachnospiraceae CAG-56)	3	1	-0.33581	ns
Unclassified (Lachnospiraceae FE2018)	1	1	1.9599	ns
Unclassified (Oscillospirales)	6	0.181449	NA	ns
Unclassified (Ruminococcaceae)	3	0.371093	NA	ns
Unclassified (Lachnospiraceae FCS020)	3	1	0.112186	ns
Unclassified (Lachnospiraceae FCS020)	15	0.932647	-0.12854	ns
Unclassified (Lachnospiraceae NK4A136)	1	1	-2.9577	ns
Unclassified (Lachnospiraceae UCG-008)	0	1	0.244556	ns
Unclassified (Lachnospiraceae UCG-008)	0	0.371093	0.586836	ns
Unclassified (Lachnospiraceae NK4A136)	2	0.17753	2.51545	ns
Unclassified (Lachnospiraceae UC5-1-2E3)	0	0.181449	NA	ns
Unclassified (Ruminococcaceae UBA1819)	28	0.234811	0.737998	ns
Unclassified (Lachnospiraceae FCS020)	0	0.181449	1.05118	ns
Unclassified (Lachnospiraceae FCS020)	2	1	-1.75394	ns
Unclassified (Defluviitaleaceae UCG-011)	12	0.280713	-0.496915	ns
Unclassified (Lachnospiraceae NC2004)	0	1	NA	ns
Unclassified (Lachnospiraceae UCG-010)	1	1	-3.07972	ns
Unclassified (Desulfovibrionaceae)	0	0.371093	1.7722	ns
Unclassified (Desulfovibrionaceae)	12	0.833935	-0.25919	ns
Unclassified (Butyricicoccaceae)	0	1	0.382626	ns
Unclassified (Oscillospirales UCG-010)	4	0.789268	-0.706177	ns
Unclassified (Oscillospirales UCG-010)	2	1	-0.00359994	ns
Unclassified (Oscillospiraceae)	6	0.181449	-3.63197	ns
Unclassified (Oscillospirales UCG-010)	1	1	-1.50256	ns
Unclassified (Clostridia vadinBB60)	0	1	0.482051	ns
Unclassified (Clostridia vadinBB60)	2	1	-0.335895	ns
Unclassified (Clostridia vadinBB60)	6	0.181449	-2.18703	ns
Unclassified (Oscillospiraceae NK4A214)	3	0.583882	1.19543	ns
Unclassified (Oscillospiraceae NK4A214)	9	0.201243	-1.13261	ns
Unclassified (Oscillospiraceae NK4A214)	0	1	NA	ns
Unclassified (Oscillospiraceae NK4A214)	1	1	NA	ns
Unclassified (Christensenellaceae R-7)	3	0.371093	-0.91795	ns
Unclassified (Christensenellaceae R-7)	5	0.589639	0.453091	ns
Unclassified (Christensenellaceae R-7)	1	1	-1.11343	ns
Unclassified (Christensenellaceae R-7)	3	0.371093	-1.75267	ns
Unclassified (Christensenellaceae R-7)	0	1	1.12821	ns
Unclassified (Oscillospirales UCG-010)	1	1	-0.064226	ns
Unclassified (Oscillospirales UCG-010)	1	1	NA	ns
Unclassified (Christensenellaceae R-7)	2	1	-0.441526	ns
Unclassified (Oscillospiraceae)	28	1	-0.0138272	ns
Unclassified (Oscillospiraceae UCG-002)	4	0.418492	0.603604	ns
Unclassified (Oscillospiraceae UCG-003)	1	1	NA	ns
Unclassified (Oscillospiraceae UCG-003)	3	0.371093	-0.815466	ns
Unclassified (Oscillospiraceae UCG-002)	2	1	-0.606113	ns
Unclassified (Oscillospiraceae UCG-003)	6	0.401678	0.476537	ns
Unclassified (Oscillospiraceae)	35	0.893904	0.217665	ns
Unclassified (Oscillospiraceae NK4A214)	0	1	NA	ns
Unclassified (Oscillospiraceae UCG-002)	6	0.204894	0.79806	ns
Unclassified (Christensenellaceae)	0	1	0.129795	ns
Unclassified (Christensenellaceae R-7)	3	0.371093	-0.820115	ns
Unclassified (Christensenellaceae R-7)	1	1	-2.261	ns
Unclassified (Oscillospiraceae UCG-005)	11	0.362727	0.721851	ns
Unclassified (Oscillospiraceae UCG-005)	9	0.787406	-0.0782628	ns
Unclassified (Oscillospiraceae UCG-007)	0	1	1.08261	ns
Unclassified (Oscillospiraceae UCG-005)	10	0.100348	-0.759622	ns
Unclassified (Oscillospiraceae UCG-005)	0	0.371093	0.161102	ns
Unclassified (Christensenellaceae R-7)	6	0.181449	-1.51981	ns
Unclassified (Christensenellaceae R-7)	1	1	NA	ns
Unclassified (Christensenellaceae R-7)	1	1	NA	ns
Unclassified (Oscillospiraceae UCG-005)	5	0.422678	-1.52433	ns
Unclassified (Christensenellaceae)	0	0.371093	NA	ns
Unclassified (Christensenellaceae R-7)	6	0.107328	1.0857	ns
Unclassified (Christensenellaceae R-7)	1	1	-2.37374	ns
Unclassified (Oscillospiraceae UCG-007)	1	1	0.154528	ns
Unclassified (Oscillospiraceae UCG-007)	1	1	NA	ns
Unclassified (Oscillospiraceae UCG-005)	3	1	0.0893672	ns
Unclassified (Lachnospiraceae NC2004)	1	1	NA	ns
Unclassified (Oscillospiraceae V9D2013)	1	1	-0.764609	ns
Unclassified (Peptococcaceae)	0	1	0.216366	ns
Unclassified (Peptococcaceae)	0	1	NA	ns
Unclassified (Peptococcaceae)	6	0.181449	-0.810166	ns
Unclassified (Lachnospiraceae UCG-008)	1	1	NA	ns
Unclassified (Firmicutes)	1	1	NA	ns
Unclassified (Coriobacteriales)	2	0.17753	1.32125	ns
Unclassified (Coriobacteriales)	0	0.371093	0.754942	ns
Unclassified (Coriobacteriales)	0	0.371093	1.12689	ns
Unclassified (Eggerthellaceae)	0	1	0.305148	ns
Unclassified (Coriobacteriales)	0	0.371093	0.997919	ns
Unclassified (Sutterellaceae)	15	0.932647	-0.219487	ns
Unclassified (Sutterellaceae)	5	0.589639	0.327008	ns
Unclassified (Ruminococcaceae)	9	0.233953	2.61897	ns
Unclassified (Lachnospiraceae)	24	0.108319	-0.514912	ns
Unclassified (Lachnospiraceae UCG-004)	3	0.371093	NA	ns
Unclassified (Ruminococcaceae)	71	0.897142	0.0515988	ns
Unclassified (Actinomycetaceae)	0	1	NA	ns
Unclassified (Oscillospirales)	3	1	0.262679	ns
Unclassified (Ruminococcaceae CAG-352)	0	1	NA	ns
Unclassified (Ruminococcaceae DTU089)	1	0.201243	0.957112	ns
Unclassified (Ruminococcaceae DTU089)	16	0.262193	0.910332	ns
Unclassified (Clostridia)	0	1	1.39336	ns
Unclassified (uncultured)	0	1	NA	ns
Unclassified (Oscillospirales)	0	1	NA	ns
Unclassified (Oscillospirales)	7	0.583882	-0.899989	ns
Unclassified (Oscillospirales)	1	1	-0.286622	ns
Unclassified (Bacilli RF39)	1	1	-0.862541	ns
Unclassified (Bacilli RF39)	0	1	NA	ns
Unclassified (Clostridia UCG-014)	1	1	-0.678941	ns
Unclassified (Puniceicoccaceae)	1	1	-3.91111	ns
* Relative abundances before and after the intervention were compared using the Wilcoxon signed-rank test. log2 FC denotes the log2-transformed fold change; values could not be calculated for taxa absent in one condition and are reported as NA. Groups represent phylogenetic clusters defined by the reference database. Classifications that stop at the genus level are indicated as “Genus sp.” Statis…

## Sheet: Supplementary Table S3
Supplementary Table 3. Characteristics of ASVs derived from NGS analysis of PCR amplicons targeting the 3,6-anhydro-L-galactonate cycloisomerase gene. The read counts, sample-wise distribution, and nucleotide sequences of the ASVs are shown. Each sequence was aligned to the plasmid pBUN1 of Bacteroides uniformis NBRC 113350 (Accession No. AP019725.1), and the match/alignment length and percent id…
ASV ID	Read counts	Reads per sample			Amplified Sequence		Match / Alignment length	Identity (%)
		ACI-1	ACI-2	ACI-3
ASV_001	80164	0	40337	39827	TCTGTTCCCTTTGGACAAACTTCTGAAGAATATCGATGGCTATCTGAAAGCAGGTTTCAATGGTG		65/65	100
ASV_002	39887	39887	0	0	TCTGTTCCCTTTGGACAAACTTCTGAAGAATATCGATGGCTATCTGAAAGCAGGTTTCAATGGTA		64/65	98.46
ASV_003	143	0	143	0	TCTGTTCCCTTTGGACAAACTTCTGAAGAATATCGATGGCTATCTGAAGGCAGGTTTCAATGGTG		64/65	98.46
ASV_004	115	115	0	0	TCTGTTCCCTTTGGACAAACTTCTGAAGAATATCGATGGCTATCTGAAGGCAGGTTTCAATGGTA		63/65	96.92
